# Supplementary material for: Synaptic proteome changes in mouse brain regions upon auditory discrimination learning
Source: Proteomics. 2012 Aug 20;12(15-16):2433–44. doi: 10.1002/pmic.201100669 (PMC3509369; doi:10.1002/pmic.201100669)
Supplement: Table S2 — MIAPE-compliant MSI-description Table S3 Mean protein abundances in active groups relative to naïve animal groups. [file pmic0012-2433-SD11.xls]

## Sheet: AC_FC_HC_MetaTab_200611.xls
Table S3. Mean protein abundances relative to NV. (a): p≤ 0.05, different from 1 (one sample t-test, hypothesized mean=1; 3≤n≤4 per group).
Accession	Protein	Treatment	AC_6h		FC_6h		HIP_6h		STR_6h		AC_24h		FC_24h		HIP_24h		STR_24h
BSN_MOUSE	Protein bassoon OS=Mus musculus GN=Bsn PE=1 SV=3	AV							0.522	a
BSN_MOUSE	Protein bassoon OS=Mus musculus GN=Bsn PE=1 SV=3	FS							0.573
BSN_MOUSE	Protein bassoon OS=Mus musculus GN=Bsn PE=1 SV=3	TS							0.72
CBL_MOUSE	E3 ubiquitin-protein ligase CBL OS=Mus musculus GN=Cbl PE=1 SV=2	AV	0.728	a	0.743	a			0.702	a	0.643	a	0.64	a
CBL_MOUSE	E3 ubiquitin-protein ligase CBL OS=Mus musculus GN=Cbl PE=1 SV=2	FS	0.995		0.823	a			0.868		0.98		1.077
CBL_MOUSE	E3 ubiquitin-protein ligase CBL OS=Mus musculus GN=Cbl PE=1 SV=2	TS	1.037		0.983				0.972		0.96		0.922
CO4A4_MOUSE	Collagen alpha-4(IV) chain OS=Mus musculus GN=Col4a4 PE=2 SV=1	AV											0.753	a
CO4A4_MOUSE	Collagen alpha-4(IV) chain OS=Mus musculus GN=Col4a4 PE=2 SV=1	FS											1
CO4A4_MOUSE	Collagen alpha-4(IV) chain OS=Mus musculus GN=Col4a4 PE=2 SV=1	TS											0.863
COBA2_MOUSE	Collagen alpha-2(XI) chain OS=Mus musculus GN=Col11a2 PE=2 SV=3	AV													0.457	a
COBA2_MOUSE	Collagen alpha-2(XI) chain OS=Mus musculus GN=Col11a2 PE=2 SV=3	FS													0.813
COBA2_MOUSE	Collagen alpha-2(XI) chain OS=Mus musculus GN=Col11a2 PE=2 SV=3	TS													0.71
COGA1_MOUSE	Collagen alpha-1(XVI) chain OS=Mus musculus GN=Col16a1 PE=2 SV=2	AV			0.633	a
COGA1_MOUSE	Collagen alpha-1(XVI) chain OS=Mus musculus GN=Col16a1 PE=2 SV=2	FS			0.807
COGA1_MOUSE	Collagen alpha-1(XVI) chain OS=Mus musculus GN=Col16a1 PE=2 SV=2	TS			0.6
DYH5_MOUSE	Dynein heavy chain 5, axonemal OS=Mus musculus GN=Dnah5 PE=2 SV=1	AV											0.657	a
DYH5_MOUSE	Dynein heavy chain 5, axonemal OS=Mus musculus GN=Dnah5 PE=2 SV=1	FS											1.083
DYH5_MOUSE	Dynein heavy chain 5, axonemal OS=Mus musculus GN=Dnah5 PE=2 SV=1	TS											1.02
DYH8_MOUSE	Dynein heavy chain 8, axonemal OS=Mus musculus GN=Dnahc8 PE=2 SV=1	AV											0.44	a			0.643	a
DYH8_MOUSE	Dynein heavy chain 8, axonemal OS=Mus musculus GN=Dnahc8 PE=2 SV=1	FS											0.707	a			0.887
DYH8_MOUSE	Dynein heavy chain 8, axonemal OS=Mus musculus GN=Dnahc8 PE=2 SV=1	TS											0.763				0.887
EPIPL_MOUSE	Epiplakin OS=Mus musculus GN=Eppk1 PE=1 SV=2	AV	0.667
EPIPL_MOUSE	Epiplakin OS=Mus musculus GN=Eppk1 PE=1 SV=2	FS	0.95
EPIPL_MOUSE	Epiplakin OS=Mus musculus GN=Eppk1 PE=1 SV=2	TS	0.71	a
GAS8_MOUSE	Growth arrest-specific protein 8 OS=Mus musculus GN=Gas8 PE=1 SV=2	AV	0.687										0.675	a
GAS8_MOUSE	Growth arrest-specific protein 8 OS=Mus musculus GN=Gas8 PE=1 SV=2	FS	0.603	a									0.945
GAS8_MOUSE	Growth arrest-specific protein 8 OS=Mus musculus GN=Gas8 PE=1 SV=2	TS	0.807										0.855
H2AW_MOUSE	Core histone macro-H2A.2 OS=Mus musculus GN=H2afy2 PE=1 SV=3	AV															0.487	a
H2AW_MOUSE	Core histone macro-H2A.2 OS=Mus musculus GN=H2afy2 PE=1 SV=3	FS															0.577
H2AW_MOUSE	Core histone macro-H2A.2 OS=Mus musculus GN=H2afy2 PE=1 SV=3	TS															1.323
H4_MOUSE	Histone H4 OS=Mus musculus GN=Hist1h4a PE=1 SV=2	AV	0.638	a	0.568	a					0.665	a	0.507	a			0.52	a
H4_MOUSE	Histone H4 OS=Mus musculus GN=Hist1h4a PE=1 SV=2	FS	1.018		0.645	a					0.868		0.967				0.995
H4_MOUSE	Histone H4 OS=Mus musculus GN=Hist1h4a PE=1 SV=2	TS	0.845		0.855						0.82		0.99				0.805
HNRPM_MOUSE	Heterogeneous nuclear ribonucleoprotein M OS=Mus musculus GN=Hnrnpm PE=1 SV=3	AV			0.713	a			0.453	a
HNRPM_MOUSE	Heterogeneous nuclear ribonucleoprotein M OS=Mus musculus GN=Hnrnpm PE=1 SV=3	FS			1.28				0.775
HNRPM_MOUSE	Heterogeneous nuclear ribonucleoprotein M OS=Mus musculus GN=Hnrnpm PE=1 SV=3	TS			1.1				0.703
HRBL_MOUSE	HIV-1 Rev-binding protein-like protein OS=Mus musculus GN=Hrbl PE=1 SV=1	AV	0.705	a	0.635	a			0.73		0.603	a	0.58	a	0.673	a	0.788	a
HRBL_MOUSE	HIV-1 Rev-binding protein-like protein OS=Mus musculus GN=Hrbl PE=1 SV=1	FS	0.782	a	0.873				0.735	a	0.97		0.71	a	0.907		0.988
HRBL_MOUSE	HIV-1 Rev-binding protein-like protein OS=Mus musculus GN=Hrbl PE=1 SV=1	TS	0.932		0.892				0.805		0.947		0.723		0.775		0.88
HXK1_MOUSE	Hexokinase-1 OS=Mus musculus GN=Hk1 PE=1 SV=2	AV													0.273	a
HXK1_MOUSE	Hexokinase-1 OS=Mus musculus GN=Hk1 PE=1 SV=2	FS													0.317	a
HXK1_MOUSE	Hexokinase-1 OS=Mus musculus GN=Hk1 PE=1 SV=2	TS													0.387	a
LSD1_MOUSE	Lysine-specific histone demethylase 1 OS=Mus musculus GN=Aof2 PE=1 SV=2	AV					0.267	a									0.438	a
LSD1_MOUSE	Lysine-specific histone demethylase 1 OS=Mus musculus GN=Aof2 PE=1 SV=2	FS					0.233	a									0.663
LSD1_MOUSE	Lysine-specific histone demethylase 1 OS=Mus musculus GN=Aof2 PE=1 SV=2	TS					0.393	a									0.61
MACF1_MOUSE	Microtubule-actin cross-linking factor 1 - Mus musculus (Mouse)	AV													0.55	a
MACF1_MOUSE	Microtubule-actin cross-linking factor 1 - Mus musculus (Mouse)	FS													1.18
MACF1_MOUSE	Microtubule-actin cross-linking factor 1 - Mus musculus (Mouse)	TS													0.737
MAP1A_MOUSE	Microtubule-associated protein 1A OS=Mus musculus GN=Map1a PE=1 SV=2	AV											0.48	a
MAP1A_MOUSE	Microtubule-associated protein 1A OS=Mus musculus GN=Map1a PE=1 SV=2	FS											1.062
MAP1A_MOUSE	Microtubule-associated protein 1A OS=Mus musculus GN=Map1a PE=1 SV=2	TS											0.84
MAP6_MOUSE	Microtubule-associated protein 6 OS=Mus musculus GN=Map6 PE=1 SV=2	AV			0.47	a
MAP6_MOUSE	Microtubule-associated protein 6 OS=Mus musculus GN=Map6 PE=1 SV=2	FS			0.577
MAP6_MOUSE	Microtubule-associated protein 6 OS=Mus musculus GN=Map6 PE=1 SV=2	TS			0.322	a
MARCO_MOUSE	Macrophage receptor MARCO OS=Mus musculus GN=Marco PE=1 SV=1	AV															0.647
MARCO_MOUSE	Macrophage receptor MARCO OS=Mus musculus GN=Marco PE=1 SV=1	FS															0.81
MARCO_MOUSE	Macrophage receptor MARCO OS=Mus musculus GN=Marco PE=1 SV=1	TS															0.873	a
MY18A_MOUSE	Myosin-XVIIIa OS=Mus musculus GN=Myo18a PE=1 SV=2	AV									0.565	a
MY18A_MOUSE	Myosin-XVIIIa OS=Mus musculus GN=Myo18a PE=1 SV=2	FS									1.005
MY18A_MOUSE	Myosin-XVIIIa OS=Mus musculus GN=Myo18a PE=1 SV=2	TS									1.448
MYO5A_MOUSE	Myosin-Va OS=Mus musculus GN=Myo5a PE=1 SV=1	AV	0.647	a	0.537	a					0.485	a
MYO5A_MOUSE	Myosin-Va OS=Mus musculus GN=Myo5a PE=1 SV=1	FS	1.55		0.513	a					0.948
MYO5A_MOUSE	Myosin-Va OS=Mus musculus GN=Myo5a PE=1 SV=1	TS	1.123		0.57						0.473	b
NFH_MOUSE	Neurofilament heavy polypeptide OS=Mus musculus GN=Nefh PE=1 SV=3	AV					0.66	a			0.457	a	0.66	a
NFH_MOUSE	Neurofilament heavy polypeptide OS=Mus musculus GN=Nefh PE=1 SV=3	FS					0.58	a			1.473		0.605	a
NFH_MOUSE	Neurofilament heavy polypeptide OS=Mus musculus GN=Nefh PE=1 SV=3	TS					0.987				1.28		1.48
NRAP_MOUSE	Nebulin-related-anchoring protein OS=Mus musculus GN=Nrap PE=1 SV=2	AV											0.642	a
NRAP_MOUSE	Nebulin-related-anchoring protein OS=Mus musculus GN=Nrap PE=1 SV=2	FS											1.317
NRAP_MOUSE	Nebulin-related-anchoring protein OS=Mus musculus GN=Nrap PE=1 SV=2	TS											1.103
NUCL_MOUSE	Nucleolin - Mus musculus (Mouse)	AV													0.55		0.467	a
NUCL_MOUSE	Nucleolin - Mus musculus (Mouse)	FS													0.603	a	0.637
NUCL_MOUSE	Nucleolin - Mus musculus (Mouse)	TS													1.127		0.703
OBSCN_MOUSE	Obscurin - Mus musculus (Mouse)	AV					0.543	a
OBSCN_MOUSE	Obscurin - Mus musculus (Mouse)	FS					1.423
OBSCN_MOUSE	Obscurin - Mus musculus (Mouse)	TS					1.127
PCLO_MOUSE	Protein piccolo - Mus musculus (Mouse)	AV											0.485	a			0.503	a
PCLO_MOUSE	Protein piccolo - Mus musculus (Mouse)	FS											0.77				0.86
PCLO_MOUSE	Protein piccolo - Mus musculus (Mouse)	TS											0.772				0.787
PIN4_MOUSE	Peptidyl-prolyl cis-trans isomerase NIMA-interacting 4 OS=Mus musculus GN=Pin4 PE=2 SV=1	AV					0.557	a	0.73	a							0.695	a
PIN4_MOUSE	Peptidyl-prolyl cis-trans isomerase NIMA-interacting 4 OS=Mus musculus GN=Pin4 PE=2 SV=1	FS					0.76	a	0.94								0.762	a
PIN4_MOUSE	Peptidyl-prolyl cis-trans isomerase NIMA-interacting 4 OS=Mus musculus GN=Pin4 PE=2 SV=1	TS					0.717		1.048								0.985
PLEC1_MOUSE	Plectin-1 OS=Mus musculus GN=Plec1 PE=1 SV=2	AV			0.753	a					0.453	a
PLEC1_MOUSE	Plectin-1 OS=Mus musculus GN=Plec1 PE=1 SV=2	FS			1.01						0.63
PLEC1_MOUSE	Plectin-1 OS=Mus musculus GN=Plec1 PE=1 SV=2	TS			0.753						0.76	a
PRAX_MOUSE	Periaxin OS=Mus musculus GN=Prx PE=2 SV=1	AV			0.527	a
PRAX_MOUSE	Periaxin OS=Mus musculus GN=Prx PE=2 SV=1	FS			0.7	a
PRAX_MOUSE	Periaxin OS=Mus musculus GN=Prx PE=2 SV=1	TS			0.83
ROCK2_MOUSE	Rho-associated protein kinase 2 OS=Mus musculus GN=Rock2 PE=2 SV=1	AV											0.345	a
ROCK2_MOUSE	Rho-associated protein kinase 2 OS=Mus musculus GN=Rock2 PE=2 SV=1	FS											0.465
ROCK2_MOUSE	Rho-associated protein kinase 2 OS=Mus musculus GN=Rock2 PE=2 SV=1	TS											0.742
SLTM_MOUSE	SAFB-like transcription modulator OS=Mus musculus GN=Sltm PE=1 SV=1	AV											0.665	a
SLTM_MOUSE	SAFB-like transcription modulator OS=Mus musculus GN=Sltm PE=1 SV=1	FS											0.815
SLTM_MOUSE	SAFB-like transcription modulator OS=Mus musculus GN=Sltm PE=1 SV=1	TS											0.845
SPG17_MOUSE	Sperm-associated antigen 17 OS=Mus musculus GN=Spag17 PE=1 SV=1	AV															0.537	a
SPG17_MOUSE	Sperm-associated antigen 17 OS=Mus musculus GN=Spag17 PE=1 SV=1	FS															0.927
SPG17_MOUSE	Sperm-associated antigen 17 OS=Mus musculus GN=Spag17 PE=1 SV=1	TS															0.803
SPTA2_MOUSE	Spectrin alpha chain, brain - Mus musculus (Mouse)	AV			0.677	a
SPTA2_MOUSE	Spectrin alpha chain, brain - Mus musculus (Mouse)	FS			1.03
SPTA2_MOUSE	Spectrin alpha chain, brain - Mus musculus (Mouse)	TS			1.123
SPTB1_MOUSE	Spectrin beta chain, erythrocyte - Mus musculus (Mouse)	AV															0.537	a
SPTB1_MOUSE	Spectrin beta chain, erythrocyte - Mus musculus (Mouse)	FS															0.587	a
SPTB1_MOUSE	Spectrin beta chain, erythrocyte - Mus musculus (Mouse)	TS															0.65
SPTB2_MOUSE	Spectrin beta chain, brain 1 OS=Mus musculus GN=Sptbn1 PE=1 SV=2	AV	0.603	a							0.593	a	0.588	a			0.48	a
SPTB2_MOUSE	Spectrin beta chain, brain 1 OS=Mus musculus GN=Sptbn1 PE=1 SV=2	FS	0.795								0.88		1.445				0.79
SPTB2_MOUSE	Spectrin beta chain, brain 1 OS=Mus musculus GN=Sptbn1 PE=1 SV=2	TS	0.58	a							0.7		1.56				0.66
SRP68_MOUSE	Signal recognition particle 68 kDa protein OS=Mus musculus GN=Srp68 PE=2 SV=1	AV	0.672	a
SRP68_MOUSE	Signal recognition particle 68 kDa protein OS=Mus musculus GN=Srp68 PE=2 SV=1	FS	0.907
SRP68_MOUSE	Signal recognition particle 68 kDa protein OS=Mus musculus GN=Srp68 PE=2 SV=1	TS	0.945
STXB1_MOUSE	Syntaxin-binding protein 1 OS=Mus musculus GN=Stxbp1 PE=1 SV=2	AV															0.443	a
STXB1_MOUSE	Syntaxin-binding protein 1 OS=Mus musculus GN=Stxbp1 PE=1 SV=2	FS															0.71
STXB1_MOUSE	Syntaxin-binding protein 1 OS=Mus musculus GN=Stxbp1 PE=1 SV=2	TS															0.397	a
TITIN_MOUSE	Titin - Mus musculus (Mouse)	AV	0.618	a	0.605	a			0.67	a	0.543	a	0.573	a	0.672	a	0.597	a
TITIN_MOUSE	Titin - Mus musculus (Mouse)	FS	0.895		1.09	a			1.055		1.03		0.98		1.042		0.925
TITIN_MOUSE	Titin - Mus musculus (Mouse)	TS	0.983		0.85				1.1		0.937		0.875		0.97		0.825
TPPP_MOUSE	Tubulin polymerization-promoting protein OS=Mus musculus GN=Tppp PE=1 SV=1	AV	0.443	a
TPPP_MOUSE	Tubulin polymerization-promoting protein OS=Mus musculus GN=Tppp PE=1 SV=1	FS	1.357
TPPP_MOUSE	Tubulin polymerization-promoting protein OS=Mus musculus GN=Tppp PE=1 SV=1	TS	0.83
U119B_MOUSE	Protein unc-119 homolog B OS=Mus musculus GN=Unc119b PE=2 SV=1	AV							0.658	a							0.593	a
U119B_MOUSE	Protein unc-119 homolog B OS=Mus musculus GN=Unc119b PE=2 SV=1	FS							0.942								0.623
U119B_MOUSE	Protein unc-119 homolog B OS=Mus musculus GN=Unc119b PE=2 SV=1	TS							0.935								0.73
